# Supplementary material for: Time cell sequences during delay intervals are not dependent on brain state and do not support hippocampus-dependent working memory
Source: Nat Commun. 2025 Aug 12;16:7470. doi: 10.1038/s41467-025-62498-z (PMC12343883; doi:10.1038/s41467-025-62498-z)
Supplement: Supplementary file 4 — Source Data [file 41467_2025_62498_MOESM4_ESM.xlsx]

## Sheet: Figure 1
	Figure 1d	Turning Accuracy
	session	on/10-s	off/10-s	on/30-s	off/30-s
	1	100	95	85	90
	2	79.44	100	90	95
	3	90	95	94.44	90
	4	95.45	100	90	75
	5	90	100	95	95
	6	85	90	95	75
	7	90.45	85	90	90
	8	95	95	100	95
	9	80	100	60	60
	10	85	100	90	100
	11	90	95	95	95
	12	95	100	90	81.36
	13	90	75	80	85
	14	100	95	75	80
	15	75	90	85	85
	16	50	80	70	70
	17	90	95	90	85
	18	90	85.45	90	85
	Figure 1g	All theta bouts								Figure 1h	Initial theta bouts								Figure 1i	Theta % during delay								Figure 1j	% trials with >80% theta
	session	on/10-s	off/10-s	on/30-s	off/30-s					session	on/10-s	off/10-s	on/30-s	off/30-s					session	on/10-s	off/10-s	on/30-s	off/30-s					session	on/10-s	off/10-s	on/30-s	off/30-s
	1	3.6975	1.3919	7.4687	2.4279					1	4.0953	0.9843	6.3663	2.1227					1	66.1935	46.8314	89.3494	61.815					1	35	0	95	5
	2	5.0047	3.1138	6.3245	3.2618					2	6.2329	2.9088	7.4105	4.3548					2	89.1242	73.9915	85.734	71.1137					2	89.4737	45	85	20
	3	5.8524	2.933	6.3114	2.3772					3	5.6271	2.998	4.3598	2.3066					3	82.7761	65.3673	84.4842	56.1306					3	70	25	73.6842	10
	4	7.231	4.2142	17.4807	4.4197					4	7.5276	4.3533	17.5493	3.6464					4	90.0307	78.2478	93.9632	78.0842					4	85	60	95	55
	5	6.5481	3.1259	12.1362	4.3661					5	7.0915	4.2565	10.7909	4.8783					5	88.9421	77.2046	90.2941	77.7534					5	80	40	90	50
	6	7.2367	4.2426	11.9476	3.4211					6	7.4944	4.6953	9.5535	3.1127					6	90.2774	82.5878	94.255	69.1341					6	85	65	100	10
	7	6.6445	3.1204	12.6382	3.2617					7	7.3624	4.0666	13.1593	3.9766					7	92.4133	71.2139	90.8675	71.5554					7	100	35	95	15
	8	4.4206	3.0665	6.8379	2.9119					8	4.6399	4.2356	5.9114	3.74					8	85.3159	73.2791	86.6364	67.249					8	65	25	80	10
	9	3.7983	2.8956	4.6265	2.8764					9	4.7878	3.259	4.4824	2.5447					9	77.4542	73.0521	79.9866	68.4663					9	45	35	55	10
	10	4.5932	1.7267	4.5082	1.9854					10	5.4702	2.4338	5.9638	1.7437					10	79.2828	50.0384	76.7307	47.8638					10	50	5	40	0
	11	3.0889	2.553	4.1839	1.9569					11	3.8211	3.1162	5.9873	2.5394					11	62.5019	49.4014	72.8553	51.4299					11	25	13.6364	30	0
	12	3.4642	2.0747	3.9362	2.1337					12	3.8169	1.3761	4.2787	1.3139					12	78.7615	62.3994	80.6495	59.8475					12	60	5	50	0
	13	4.7229	2.0768	6.5021	3.4852					13	3.9137	0.8153	2.7703	1.1997					13	88.1362	64.11	89.2476	75.959					13	85	5	95	30
	14	5.4968	3.202	9.1402	3.5531					14	3.0902	2.7913	6.9965	1.3105					14	91.3105	75.7907	90.6335	76.7303					14	85	50	95	50
	15	8.3722	3.3613	14.2361	8.0859					15	7.6694	1.7776	12.0825	8.7983					15	97.4438	82.528	94.4984	88.1229					15	95	65	100	80
	16	2.1394	2.1504	1.8706	2.14					16	2.3255	1.938	2.7018	1.53					16	55.1295	55.5632	53.5702	57.0089					16	10	10	0	0
	17	2.1995	1.8983	2.3587	2.2287					17	2.532	2.8833	3.5209	3.9338					17	55.1083	49.6419	58.3507	52.4587					17	10	5	5	0
	18	8.2668	3.0705	21.1426	9.6743					18	7.6258	2.6204	19.1017	7.5952					18	96.6786	69.912	98.2093	90.9449					18	95	38.0952	100	90

## Sheet: Figure 2
	Figure 2a	Active cells in maze segments
	Data 1	Delay zone							Data 2	Remainder of maze
		session	on/10-s	off/10-s	on/30-s	off/30-s				session	on/10-s	off/10-s	on/30-s	off/30-s
		1	66.6667	75	75	66.6667				1	75	75	83.3333	75
		2	33.3333	30	36.6667	30				2	40	33.3333	43.3333	40
		3	32.1429	39.2857	39.2857	39.2857				3	46.4286	32.1429	46.4286	42.8571
		4	36	32	32	32				4	24	28	20	24
		5	44.4444	55.5556	37.037	51.8519				5	59.2593	62.963	59.2593	59.2593
		6	45.7143	48.5714	48.5714	45.7143				6	34.2857	42.8571	42.8571	34.2857
		7	25	41.6667	20.8333	33.3333				7	41.6667	41.6667	37.5	45.8333
		8	33.3333	44.4444	29.6296	40.7407				8	40.7407	44.4444	40.7407	44.4444
		9	42.1053	36.8421	42.1053	42.1053				9	52.6316	47.3684	52.6316	57.8947
		10	36.3636	31.8182	36.3636	27.2727				10	40.9091	45.4545	36.3636	50
		11	11.7647	5.88235	17.6471	11.7647				11	5.8824	0	11.7647	5.8824
		12	20	13.3333	20	20				12	53.3333	20	40	20
		13	12.5	12.5	12.5	12.5				13	12.5	25	12.5	37.5
		14	25	25	0	0				14	25	25	0	0
		15	28.5714	57.1429	28.5714	85.7143				15	71.4286	57.1429	57.1429	57.1429
		16	23.8095	23.8095	14.2857	23.8095				16	71.4286	52.381	57.1429	57.1429
		17	42.8571	28.5714	46.4286	35.7143				17	71.4286	67.8571	71.4286	75
		18	21.4286	21.4286	25	25				18	60.7143	57.1429	53.5714	57.1429
	Figure 2b
		Time in maze segments	10-s delay		30-s delay
		session	Delay zone	Remainder	Delay zone	Remainder
		1	26.0539	73.9461	50.5467	49.4533
		2	28.523	71.477	53.5409	46.4591
		3	30.3091	69.6909	58.732	41.268
		4	27.3702	72.6298	47.4346	52.5654
		5	24.9592	75.0408	48.4149	51.5851
		6	28.2041	71.7959	51.7727	48.2273
		7	27.3434	72.6566	48.3406	51.6594
		8	27.4391	72.5609	52.283	47.717
		9	23.8718	76.1282	49.4154	50.5846
		10	23.7488	76.2512	44.9747	55.0253
		11	22.852	77.148	43.4757	56.5243
		12	30.2625	69.7375	50.1613	49.8387
		13	22.8734	77.1266	45.13	54.87
		14	30.5462	69.4538	51.9771	48.0229
		15	26.3106	73.6894	49.9111	50.0889
		16	16.0617	83.9383	42.2138	57.7862
		17	29.0397	70.9603	55.4084	44.5916
		18	33.1691	66.8309	56.0351	43.9649

## Sheet: Figure 3
	Figure 3d
	10-s vs 30-s			0.3869	0.1228	0.0417	0.296	0.6279	0.0233	0.3194	0.1875	0.1337	0.2878	0.3249	0.1316	0.1274	0.4589	0.1839	0.3143	0.1075	0.266	0.0848	0.1971	0.1314	0.0913	0.3122	0.26	0.4986	0.2564	0.3741	0.4352	0.3893	0.1685	0.0467	0.1293	0.1401	0.2812	0.2029	0.1439	0.148	0.0997	0.1093	0.1535	0.5089	0.173	0.2281	0.0479	0.0944	0.1882
	on vs off			0.794	0.5617	0.7038	0.6783	0.5633	0.2503	0.4867	0.3601	0.0386	0.5308	0.3498	0.6576	0.3474	0.4076	0.1782	0.4544	0.1081	0.2816	0.1768	0.1969	0.7797	0.7425	0.315	0.5365	0.5124	0.9526	0.891	0.5029	0.0983	0.3524	0.666	0.1599	0.8033	0.568	0.829	0.076	0.8548	0.1406	0.325	0.545	0.9315	0.0837	0.5523	0.3391	0.8966	0.3645
	Figure 3e
	on/10-s			0.0287	0.1578	0.1901	0.2618	0.0394	2.0153	2.8185	4.9535	2.0888	0.9885	1.0743	10.5861	0.851	6.8655	3.4245	0.2754	1.2786	4.0905	4.8429	4.4605	3.8233	1.3012	1.3368	4.0595	0.0579	0.0134	0.0401	1.2121	0.5748	1.827	1.2566	0.3609	8.2393	6.7153	0.2956	3.3202	3.7271	2.6677	4.9515	0.7101	0.0115	0.8444	0.4529	0.9903	0.0537	0.4261
	off/10-s			0.7271	0.7109	1.0082	0.9112	0.0969	3.5125	0.4492	2.8909	2.1157	0.231	0.5441	1.6397	0.5276	1.002	5.9516	1.56	1.1463	1.8105	2.8505	7.2649	0.3535	0.2175	2.9329	0.7342	0.136	1.0644	0.5516	4.9025	0.5672	4.211	0.2758	0.338	0.6565	1.6355	0.0391	3.3336	0.2621	2.3867	9.0577	0.2778	0.3404	0.9508	0.0939	0.5243	0.9547	0.6417
	on/30-s			0.0675	0.2527	0.1795	0.0847	0.1192	2.0099	1.6538	4.2226	1.4959	1.3994	0.2882	7.6999	1.3298	1.6084	2.8432	0.6269	0.8564	1.3108	3.9877	7.1364	3.1262	1.2326	0.7966	4.5036	0.131	0.0277	0.0139	0.6163	1.0801	1.4314	1.3851	0.5655	6.5235	3.3373	0.5967	2.1369	4.5352	2.595	3.7013	0.8677	0.0371	1.1402	0.5371	0.9661	0.0629	0.3129
	off/30-s			0.3339	0.7317	1.125	0.7747	0.6887	3.2088	0.9959	1.5725	1.7239	0.5435	0.6298	2.0257	0.4916	1.8504	3.3845	0.9579	1.1866	1.8742	3.2984	5.2245	0.4906	0.159	1.345	2.0267	0.5624	0.7657	0.3225	1.4459	1.5865	2.7175	0.2522	0.3133	0.914	1.0317	0.0341	2.8917	0.3917	1.6395	7.8086	0.1825	0.9985	1.4169	0.2047	0.4436	1.1914	1.0104
[truncated: 150 more columns]

## Sheet: Figure 4
	Figure 4c
Data 1	Normalized rate in every 5-s section									Data 2	Normalized rate in every 5-s section
	on/10-s	on/30-s	on/10-s	on/30-s							off/10-s	off/30-s	off/10-s	off/30-s
	0-5 s	0-5 s	5-10 s	5-10 s	10-15 s	15-20 s	20-25 s	25-30 s			0-5 s	0-5 s	5-10 s	5-10 s	10-15 s	15-20 s	20-25 s	25-30 s
	1.8903	1.7715	0.637	0.8801	0.6513	0.6367	0.677	0.8628			2.293	2.2597	0.8146	0.6784	0.5699	0.5402	0.4238	0.464
	0.8576	2.0948	0.147	1.3773	1.3973	1.2549	0.4876	0.3953			1.8381	1.735	0.6336	0.9194	1.0638	0.8202	0.5146	0.5162
	2.1392	2.6548	0.5577	0.8381	0.4862	0.4575	0.5727	0.3296			1.5723	1.4879	0.7842	0.8748	0.8575	0.7784	0.8847	0.7833
	2.0351	2.2646	0.8283	0.7928	0.5203	0.3709	0.4157	0.7795			1.7695	1.0549	1.143	0.8565	0.7451	0.6077	0.7932	1.0411
	1.4411	1.3504	1.087	0.5917	0.788	0.9687	1.0047	0.7848			2.3005	1.5516	1.0658	0.7611	0.706	0.5464	0.5452	0.5773
	3.8983	3.1398	0.2834	0.4558	0.0045	0.0682	0.0015	0.2091			2.1245	2.2116	0.9512	1.1678	0.5857	0.2983	0.2299	0.4712
	2.4822	3.1127	0.0925	0.8872	0.5594	0.3717	0.1698	0.3429			1.6658	2.0791	0.6717	0.5331	0.5696	0.7233	0.7282	0.9947
	2.6921	3.4206	0.2266	0.3975	0.1531	0.2422	0.5406	0.3671			0.9285	1.9384	0.4733	0.8346	0.7096	1.3218	0.4739	1.2077
	1.8413	2.3198	0.5441	0.4812	0.428	1.0529	0.9327	0.4575			1.8615	0.8084	0.455	0.5576	0.8713	1.1936	1.0265	1.267
	0.846	1.5347	0.5306	1.1826	0.9462	1.1062	0.875	0.953			2.0832	2.784	0.5362	0.5251	0.581	0.6575	0.4154	0.4663
	2.3384	3.2488	0.0646	0.9303	0.4246	0.5421	0.1866	0.3197			2.0703	2.2902	0.8132	0.4766	0.4894	0.5628	0.7171	0.5876
	2.0988	1.3666	0.6229	0.626	0.6289	1.1081	0.9307	0.6491			3.2503	2.8629	0.4288	0.3552	0.1647	0.2482	0.2591	0.4782
	1.1697	1.0446	0.4195	1.8721	0.8941	0.7355	1.0608	0.8205			0.8905	0.883	1.1487	0.8203	1.0712	1.1278	1.0816	0.9643
	1.9217	1.051	1.2217	0.9854	0.8438	0.7644	0.4754	0.7681			2.5385	2.5656	0.5514	0.4782	0.5118	0.2864	0.7257	0.3645
	1.4178	1.648	0.7475	1.2004	0.7181	0.7858	0.5834	0.9364			1.2684	1.716	0.4048	0.9979	1.1096	0.6459	1.0257	0.8265
	1.212	1.7574	0.6762	0.9141	1.0145	0.6061	1.1491	0.6927			1.4329	1.1662	0.9224	0.7992	1.3548	1.1178	0.6539	0.5159
	2.5419	2.3321	0.4568	1.1674	0.4241	0.445	0.3291	0.3643			1.7443	1.4613	1.3612	1.0222	0.9842	0.6274	0.4601	0.3832
	1.4787	0.9266	1.0987	0.8929	0.9749	0.8326	0.9247	0.882			0.9804	1.7987	0.4889	1.1593	1.2286	0.7948	0.8476	0.7063
	1.7379	2.9469	0.2249	0.7484	0.4636	0.6312	0.6671	0.5319			1.5662	2.5792	0.4323	0.6497	0.7319	0.6268	0.5267	0.9291
	2.3626	0.9865	0.6698	1.0529	0.8964	0.8804	0.3793	0.8042			1.7313	1.2775	1.1265	0.9401	0.7864	0.7816	0.6861	0.674
	2.0727	1.2816	0.562	1.1472	0.906	0.8065	0.629	0.6117			0.5886	1.1717	0.264	0.9144	1.436	1.2809	1.6054	0.7931
	2.2665	2.5737	0	1.1338	0.887	0.4683	0.3128	0.4162			2.1064	1.5905	1.2764	0.9667	0.4828	0.5016	0.5273	0.5492
	4.2328	3.5712	0.0944	0.0364	0.0537	0.0084	0.0636	0			2.2233	1.6656	1.0964	0.666	0.5936	0.4564	0.7649	0.5732
	1.3665	1.3741	1.0223	1.075	0.8779	0.6422	0.8433	0.8156			0.8798	0.9205	1.3314	0.7461	0.99	1.0933	1.1331	0.9035
	2.9197	0.7822	1.296	0.5068	0.5778	0.4331	0.6874	0.7645			2.8679	1.8201	0.501	0.4551	0.4089	0.5227	0.3097	1.1234
	1.437	1.5928	0.8685	0.9752	1.0263	0.8223	0.6316	0.6807			1.9102	1.4205	1.4398	0.5798	0.6064	0.7927	0.4651	0.8274
	1.7627	2.0082	0.8764	0.6009	0.7324	0.707	0.6255	0.6895			1.5109	1.5453	0.7799	0.822	0.9689	0.9178	0.7943	0.699
	0.8789	0.7809	0.8434	0.9218	1.1501	1.2646	1.035	1.1486			3.2838	2.0803	0.7727	0.4303	0.4627	0.23	0.4517	0.3252
	1.7328	2.2136	0.8792	0.823	0.6708	0.5169	0.63	0.5263			1.7367	2.5677	0.3999	0.3587	0.3872	0.6303	1.3797	0.5623
	6.2779	1.0461	0.3238	0	0.0716	0.1349	0.2064	0			1.2641	1.5721	0.8148	1.0373	0.9182	0.73	0.8141	0.8599
	3.7833	1.8814	0.1323	0.6477	0.6115	0.5633	0.242	0.199			1.1471	0.8102	0.9966	0.7847	1.1417	1.029	1.0471	1.0448
	2.0582	2.7052	0.4448	0.5491	0.478	0.5665	0.5489	0.6947			1.3294	1.904	0.5229	1.0436	0.8073	1.0045	0.7082	0.6769
	1.6202	1.4146	0.9678	0.8071	0.887	0.8172	0.6458	0.8505			1.5451	0.9769	1.55	0.5227	0.614	0.9381	0.6429	1.2206
	2.9709	1.6598	0.859	1.0362	0.1265	0.7134	0.2152	0.468			2.642	1.8662	0.903	0.8045	0.466	0.3259	0.4041	0.6052
	1.6025	0.9585	0.5903	0.7812	1.1715	0.8195	0.6567	1.4479			2.2452	2.0257	0.7875	0.2172	0.2786	0.641	0.8298	1.0229
	3.4445	2.5807	0.3972	0.2389	0.2467	0.3664	0.3828	0.3598			2.3128	1.5188	0.849	0.635	0.6371	0.7349	0.7972	0.5553
	0.9507	1.8103	0.7307	1.2148	1.045	0.8461	0.6022	0.791			2.9254	2.4815	0.2943	0.246	0.1408	0.7082	0.5361	0.6925
	1.5672	1.36	1.3044	0.693	0.8495	0.6895	0.9209	0.6205			0.4917	0.6342	0.5184	0.7948	1.2821	1.3582	1.3748	1.5081
	2.4366	2.445	0.2411	0.6947	0.4635	0.7205	0.4663	0.5535			1.2436	1.3027	0.7345	0.8033	1.0156	0.9807	0.9732	0.9291
	1.5477	1.2477	1.1979	0.8938	0.7746	0.7116	0.9123	0.7084			1.8977	1.6748	0.5607	1.1425	1.111	0.8152	0.5234	0.3245
	1.6176	0.6266	0.8222	0.9058	0.7526	0.944	0.7913	1.4692			2.8147	2.7316	0.3646	0.7504	0.2516	0.435	0.1342	0.5635
	2.535	3.3197	0.6212	0.5805	0.2071	0.356	0.1462	0.2707			1.7178	2.4186	0.9543	0.8259	0.431	0.6197	0.6049	0.4594
	1.0424	1.2593	0.405	0.6825	0.8531	0.8029	1.3172	1.5839			1.437	1.8604	0.6745	0.8075	0.9315	0.5826	0.6318	1.1099
	1.0059	1.9008	0.3961	0.3774	1.1186	0.7167	1.0759	1.3809			1.6582	1.2583	0.9833	0.8442	0.6546	0.7892	0.8708	0.9383
	3.5604	2.4869	0.5874	0.4493	0.264	0.1344	0.2081	0.358			1.7483	1.4521	0.7846	0.8647	0.8246	0.7061	0.7803	0.8727
	1.0648	1.1202	0.7994	0.8769	0.8682	1.0117	1.1545	1.1204			0.9314	0.999	0.7784	1.0414	0.8949	1.0058	1.3736	0.972
	1.2377	1.6967	0.8674	1.1273	0.6846	0.8269	0.8226	0.7591			2.7784	1.4345	0.8504	0.3251	0.5094	0.6066	0.3728	1.183
	1.4044	1.6501	1.0492	0.7881	0.6407	0.5488	0.9736	0.9226			1.4531	1.4565	1.483	0.8249	0.4817	1.0533	0.7789	0.5126
	0.8675	1.3318	0.8218	1.0495	0.908	1.2231	0.9118	0.8668			2.0719	1.8278	0.5454	0.1695	0.5192	1.2012	0.9837	0.6989
	1.0299	0.8187	0.9065	1.2258	0.804	1.2381	0.9545	1.015			1.2209	1.1678	0.8963	0.6904	0.9654	0.7366	1.2117	1.1126
	3.1076	3.5381	0.0581	0.6896	0.1202	0.3247	0.1973	0.0249			2.5383	0.9111	1.9427	0.657	0.5333	0.5195	0.4478	0.4918
	0.9327	1.4784	0.7827	1.2025	1.1303	0.9358	0.778	0.7878			1.8953	1.2251	0.9568	0.8377	0.7613	0.8922	0.7539	0.6035
	1.0411	1.0185	1.0664	0.9981	1.0283	0.9678	1.07	0.8185			1.1436	1.1994	1.2477	1.2752	0.6969	0.9639	0.8983	0.5953
	1.7031	1.3775	1.0704	0.5856	1.0898	0.7536	0.4382	0.9254			0.8116	0.8661	0.5999	1.4069	0.8227	0.9654	1.1021	1.3043
	1.4505	0.6876	0.8077	1.1202	1.0965	1.0382	0.7399	1.0608			1.3741	2.0188	0.9455	1.1026	0.737	0.6065	0.7242	0.5099
	1.0843	1.1314	0.9599	1.4729	0.8722	1.0394	0.5732	0.8545			0.9284	0.5208	0.6443	1.6776	0.7763	1.4158	1.2501	0.767
	1.6133	1.474	0.7519	1.1123	0.9081	0.6465	0.7769	0.7376			1.3211	0.6273	1.1918	0.7966	1.041	1.328	0.7878	0.9223
	1.551	0.8144	1.0903	0.8897	0.7831	0.8787	0.8881	1.1028			0.9419	1.1065	0.9038	0.9947	0.9758	0.9216	1.0543	1.0834
	1.144	0.6084	1.1862	0.9678	1.0963	1.1055	0.9441	0.9314			1.1133	0.7909	1.4233	0.8825	0.9641	0.8903	1.0665	0.8772
	1.2447	0.912	0.7566	1.0396	1.1681	0.9858	1.2878	0.6524			1.133	1.5802	1.477	1.3883	0.5713	0.9242	0.565	0.4117
	0.9513	0.3907	1.188	1.0871	1.0824	1.2377	0.975	1.089			1.3799	0.9114	1.4786	0.8374	0.954	0.8845	0.7946	0.7923
	1.2121	0.5828	1.2939	1.1164	1.1459	1.0414	0.7882	0.8361			0.6466	0.3275	1.3422	1.0311	1.1245	1.0735	1.1747	1.2272
	0.7118	0.7838	1.0744	1.0506	1.0725	1.1044	1.0947	1.0799			0.9435	0.9001	1.103	1.0801	1.0522	1.1217	0.721	1.0904
	0.9878	0.8283	1.2475	1	1.0089	1.0121	0.9903	0.9481			0.6237	0.6998	1.1192	1.2705	1.4091	1.0497	0.7328	1.1022
	0.7399	0.5117	0.8192	1.4145	1.1936	1.4359	1.0323	0.8181			0.8523	0.2807	2.3477	1.2982	0.6844	0.8791	0.8122	0.8696
	0.8063	0.308	1.619	1.0629	1.0604	0.9885	1.3046	0.8578			0.8281	1.2266	1.4988	1.5783	0.5306	0.746	0.88	0.7564
	0.7409	0.5911	1.3539	0.7552	1.156	0.9927	1.2087	1.1859			0.6295	0.6411	1.3967	1.0666	1.196	1.1248	0.8128	1.1441
	0.555	0.1721	1.6571	0.647	1.102	0.9221	1.1326	1.7665			0.7295	0.8933	0.9414	1.484	1.2384	0.859	1.0156	0.8433
	1.6769	0.3084	2.9902	0.6427	0.4811	0.6688	0.6359	0.6325			1.5939	1.0579	2.1506	0.8631	0.4403	0.4667	0.4452	1.0289
	1.7988	0.7922	1.6521	0.935	0.8241	0.7863	0.6029	0.6461			0.8143	0.3627	1.2191	0.6665	1.005	1.0038	1.3982	1.5326
	1.0547	0.2815	1.8498	0.7575	0.9729	1.2959	0.877	0.8886			0.6315	0.685	1.8358	0.7804	0.4402	0.9408	1.2784	1.3733
	0.6597	0.1024	1.4096	0.88	0.9522	1.2999	1.3439	1.3525			1.1818	0.4104	1.1523	0.8055	0.8327	1.1241	1.4607	1.0303
	0.6811	0.2843	1.2966	1.0733	1.3212	1.1061	1.1895	1.0802			0.2446	0.4798	0.9897	1.9731	1.003	0.9946	0.9088	1.4167
	0.6036	0.1195	1.855	1.1164	1.4994	1.1269	0.8223	0.9048
	0.386	0.2836	1.5907	0.9424	1.3329	1.2083	1.1601	1.0871
	0.4428	0.6523	1.3894	1.4464	1.0119	0.8107	1.069	1.1386
	0.6325	0.2696	1.7858	0.7586	0.9724	1.1118	1.0493	1.4308
	0.4957	0.2136	1.5466	1.0242	1.1345	1.0772	1.0539	1.4388
	0.6762	0.1576	1.2961	0.5466	1.4546	1.2267	1.3214	1.2932
	1.1841	0.0426	2.9203	0.2423	0.6574	0.6793	1.3677	0.9014
	1.0038	0.5877	1.3224	1.0591	0.8233	1.118	1.0291	1.0618
	0.6141	0.8055	0.9302	1.3202	1.1769	1.3321	0.8402	0.997
	0.1206	0.1069	1.0427	0.6481	1.2555	1.4405	1.6943	1.6731

## Sheet: Figure 5
	Figure 5c
	Data 1	edges		-1	-0.95	-0.9	-0.85	-0.8	-0.75	-0.7	-0.65	-0.6	-0.55	-0.5	-0.45	-0.4	-0.35	-0.3	-0.25	-0.2	-0.15	-0.1	-0.05	0	0.05	0.1	0.15	0.2	0.25	0.3	0.35	0.4	0.45	0.5	0.55	0.6	0.65	0.7	0.75	0.8	0.85	0.9	0.95	1	1.05	1.1	1.15
		histcounts on		0	0	0	0	0	0	0	0	0	0	0	0	0	0	0	0	0.0105	0.0105	0.0105	0.0316	0.0737	0.1053	0.1579	0.2316	0.2947	0.3263	0.3579	0.4211	0.4842	0.4947	0.5684	0.6316	0.6737	0.7474	0.8	0.8632	0.9053	0.9158	0.9474	0.9474	0.9474	0.9684	1	1
		histcounts off		0	0	0.0114	0.0227	0.0227	0.0341	0.0455	0.0455	0.0455	0.0568	0.0795	0.125	0.1364	0.1477	0.1477	0.1818	0.2045	0.25	0.2614	0.3523	0.3977	0.4432	0.5682	0.5909	0.6591	0.7159	0.7386	0.7727	0.8636	0.8864	0.8864	0.9545	0.9659	0.9659	0.9659	0.9659	0.9659	0.9659	1	1	1	1	1	1
	Data 2	edges		-0.4	-0.35	-0.3	-0.25	-0.2	-0.15	-0.1	-0.05	0	0.05	0.1	0.15	0.2	0.25	0.3	0.35	0.4	0.45	0.5	0.55	0.6	0.65	0.7	0.75	0.8	0.85	0.9	0.95	1
		histcounts on		0	0	0	0.0179	0.0536	0.0804	0.1518	0.2679	0.3304	0.3393	0.3571	0.4018	0.4464	0.4821	0.5089	0.5446	0.6161	0.625	0.6429	0.6607	0.6696	0.6875	0.7054	0.7232	0.7321	0.75	0.7857	0.9911	1
		histcounts off		0	0	0.0087	0.0174	0.0696	0.113	0.2348	0.287	0.3913	0.4348	0.4696	0.4957	0.5565	0.5913	0.6174	0.6435	0.6783	0.687	0.6957	0.7217	0.7304	0.7478	0.7478	0.7652	0.7739	0.7913	0.8261	1	1
	Data3	edges		0	0.1	0.2	0.3	0.4	0.5	0.6	0.7	0.8	0.9	1	1.1	1.2	1.3	1.4	1.5	1.6	1.7	1.8	1.9	2	2.1	2.2	2.3	2.4	2.5	2.6	2.7	2.8	2.9	3	3.1	3.2	3.3	3.4	3.5	3.6	3.7	3.8	3.9	4	4.1	4.2	4.3	4.4	4.5
		histcounts on		0	0.3482	0.4196	0.4196	0.4375	0.4643	0.4643	0.5625	0.625	0.625	0.6875	0.7143	0.7143	0.7143	0.7143	0.7232	0.7232	0.7589	0.7589	0.7679	0.7679	0.7679	0.7679	0.8036	0.8036	0.8214	0.8214	0.8214	0.8214	0.8214	0.8304	0.8304	0.8304	0.8304	0.8304	0.8393	0.8393	0.8571	0.8571	0.8571	0.8661	0.8661	0.8661	0.8661	0.8661	0.8661
		histcounts off		0	0.2783	0.3304	0.3304	0.3565	0.3913	0.3913	0.4522	0.5304	0.5304	0.5739	0.6	0.6	0.6087	0.6087	0.6174	0.6261	0.6522	0.6522	0.687	0.687	0.6957	0.713	0.7391	0.7391	0.7391	0.7478	0.7478	0.7652	0.7652	0.7652	0.7739	0.7739	0.7739	0.7826	0.7913	0.7913	0.8	0.8174	0.8174	0.8261	0.8261	0.8348	0.8348	0.8348	0.8348
	Data 4	stability on		0.53	0.9962	0.423	0.1007	0.2564	0.9852	0.3831	-0.0751	0.6362	0.8464	-0.0967	-0.0698	0.4229	0.9459	0.0488	0.9795	0.193	0.955	0.9933	0.9788	0.57	0.0184	0.9662	0.4156	0.9815	0.9848	-0.0323	0.3679	0.5728	0.4357	1	0.3488	0.2863	0.3534	0.9957	0.4024	-0.0028	0.4389	0.0256	0.3642	0.1786	0.3499	0.9962	0.6543	0.2842	-0.1565
		peak time in		0.15	0.15	0.45	2.4	0.3	0.15	0.3	2.4	0.15	0.15	5.55	3.75	0.15	0.3	2.4	0.15	0.9	0.3	0.15	0.15	0.75	0.9	0.15	0.6	0.15	0.15	0.15	0.75	0.45	0.75	0.15	1.05	1.05	0.75	0.15	0.15	0.75	1.8	0.9	1.2	0.75	1.05	0.15	0.3	0.6	1.05
		stability off		-0.0297	-0.0126	0.9282	0.2078	-0.0152	0.5017	0.3408	0.8579	0.9836	0.3621	0.9621	0.2144	0.9942	0.2029	0.9645	-0.1119	0.4084	0.3975	0.6633	0.6257	0.9838	0.0029	0.2642	0.9783	0.9572	0.1859	0.9548	0.1265	0.9678	0.3564	-0.1254	0.303	-0.0859	0.9851	0.1267	0.8963	0.3233	0.7553	0.2412	0.0994	0.9962	0.093	0.8183	0.6673	0.2256	0.0338
		peak off		0.9	3.45	0.15	0.3	0.75	0.15	0.75	0.15	0.15	0.75	0.15	1.2	0.15	1.5	0.15	3.75	1.2	0.9	0.9	0.9	0.15	2.4	0.6	0.15	0.15	0.75	0.15	0.9	0.15	0.15	2.4	1.05	2.7	0.15	0.15	0.45	0.45	0.3	1.95	1.05	0.15	0.9	0.45	0.6	0.3	0.15
[truncated: 55 more columns]

## Sheet: Figure 6
	Figure 6 e
	Data 1	5-10 s rate in Hz, 10-s delay	5-10 s rate in Hz, 30-s delay		Data 2	5-10 s rate in Hz, 10-s delay	25 - 30 s rate in Hz, 30-s delay			Data 3	5-10 s rate in Hz, 30-s delay	25 - 30 s rate in Hz, 30-s delay
		1.2651	1.0282			1.2651	1.0156				4.4825	4.579
		1.4612	1.597			1.4612	1.9899				6.3728	4.2912
		3.4972	1.8581			3.4972	1.6636				8.1187	6.3549
		10.2083	7.6168			10.2083	6.037				4.4327	2.904
		2.5944	2.8457			2.5944	3.6361				0.8552	1.343
		4.9038	6.3728			4.9038	4.2912				1.2213	1.0162
		1.4001	1.0516			1.4001	1.2312				5.6775	5.3175
		3.4544	4.4115			3.4544	3.6433				1.4437	1.0902
		2.021	2.733			2.021	2.263				4.4276	4.4355
		2.8852	4.4327			2.8852	2.904				4.1704	4.892
		0.8976	0.8401			0.8976	0.689				1.2169	3.1413
		2.0632	1.1288			2.0632	1.7838				3.9916	4.8686
		6.9704	5.6882			6.9704	7.05				4.7424	3.8271
		5.0847	4.1484			5.0847	3.9927				5.0895	3.9857
		4.8387	4.4276			4.8387	4.4355				1.7491	2.549
		4.5225	3.9022			4.5225	2.9224				2.4977	5.9091
		1.7635	1.7245			1.7635	1.7726				1.3311	2.1592
		3.1386	2.5158			3.1386	2.3855				7.173	9.9542
		7.2236	4.7424			7.2236	3.8271				5.7734	8.8737
		1.5332	0.8552			1.5332	1.343				2.6622	5.021
		2.5853	1.0094			2.5853	2.756				1.0094	2.756
		8.0038	1.7202			8.0038	1.6931
		2.6499	1.4997			2.6499	1.0364
		10.1842	4.1704			10.1842	4.892
		9.2486	5.7734			9.2486	8.8737
		3.7914	3.1386			3.7914	3.1586
		3.107	1.8698			3.107	1.5154
		1.4905	0.883			1.4905	1.0185
		3.2713	3.4056			3.2713	2.6808
		6.2669	2.6622			6.2669	5.021
		3.2808	2.1726			3.2808	3.0522
		5.9226	2.4977			5.9226	5.9091
		0.585	0.0485			0.585	0.1806
		7.6097	6.0946			7.6097	6.1097
		1.0172	1.4437			1.0172	1.0902
		1.9577	1.2169			1.9577	3.1413
		1.9986	1.0188			1.9986	1.5611

## Sheet: Figure 7
	Figure 7a	Delay L vs Rselective cells and assemblies
		L vs R selective cells					L vs R selective assemblies					L vs R selective cells (include entry)
		Active cells	Selective cells	%	p_binomial		Active assemblies	Selective cells	%	p_binomial		Active assemblies	Selective cells	%	p_binomial
	on/10-s	196	10	5.10204	0.519		61	4	6.6	0.36		206	21	10.19	0.0017
	on/30-s	196	11	5.61224	0.391		64	4	6.3	0.4		206	14	6.8	0.1528
	off/10-s	196	9	4.59184	0.481		95	8	8.4	0.1		206	25	12.14	4*10^-5
	off/30-s	196	11	5.61224	0.391		105	9	8.6	0.08		206	16	7.77	0.0552
	Figure 7b	T-zone L vs R selective cells and assemblies
		L vs R selective cells					L vs R selective assemblies
		Active cells	Selective cells	%	p_binomial		Active assemblies	Selective cells	%	p_binomial
	on/10-s	148	77	52.027	0		10	6	60	0
	on/30-s	148	81	54.7297	0		15	10	66.6667	0
	off/10-s	148	88	59.4595	0		28	17	60.7143	0
	off/30-s	148	86	58.1081	0		32	20	62.5	0
	Figure 7d	Pop overlap with SWR				SWR overlap with Pop
	session	Delay	Reward			Delay	Reward
	1	50	66.6667			60.5263	83.3333
	2	59.4595	84.8485			22.6277	41.0256
	3	58.3333	77.6471			26.6129	45.7143
	4	63.3803	43.4146			44.5378	51.1364
	5	50.365	64.1975			49.6933	43.9394
	6	54.7619	55.8824			20.3704	33.0579
	7	59.5745	54			20	36.4583
	8	22.2727	20			35.0877	31.8841
	9	64.5669	22.2222			38.5768	35.1064
	10	83.5165	46.6667			32.4324	20.4082
	11	41.5254	57.2152			19.4139	85.2349
	12	39.4366	31.5271			5.386	68.8889
	13	61.2903	58.8652			7.8292	57.5163
	Figure 7f	Reward L vs R selective Pop. Events					Delay L vs R selective Pop. Events
		Active cells	Selective cells	%	p_binomial		Active cells	Selective cells	%	p_binomial
	on/10-s	86	25	29.07	0
	on/30-s	139	43	30.94	0
	off/10-s	92	37	40.22	0		92	8	8.7	0.0897
	off/30-s	86	41	47.67	0		194	15	7.73	0.0637
	Figure 7g	n = 18 sessions							Stem section turn selective cells
		L vs R position							n = 1 (all sessions together)
		y axis	L to center	R to center		L std	R std		y axis (cm)	all active cells	selective cells	%	p_binomial
		80	-27.6845	23.6497		6.6964	7.4291		80	114	42	36.8421	0
		75	-16.781	16.7806		7.1528	8.3191		70	119	26	21.8487	1.8e-10
		70	-11.3486	9.3961		5.8323	6.5558		60	100	15	15	0.0001
		65	-9.33	7.6747		5.2167	5.7397		50	99	8	8.08081	0.1228
		60	-4.1376	3.1696		3.4815	4.1112		40	93	4	4.30108	0.5008
		55	-2.4656	2.3386		3.0234	3.6098		30	85	1	1.17647	0.0699
		50	-1.4169	1.5699		2.4399	2.9337		20	88	2	2.27273	0.1779
		45	-0.713	0.986		2.3343	2.3317		10	88	0	0	0.011
		40	-0.5087	0.6256		1.9949	1.9606		0	79	2	2.53165	0.238
		35	-0.2963	0.4552		1.7412	1.7592
		30	-0.1503	0.3686		1.7086	1.7332
		25	-0.0437	0.2033		1.8132	2.0481
		20	0.0294	0.0673		1.9799	1.4634
		15	0.161	-0.0324		2.2391	1.5956
		10	0.1978	-0.1674		1.7613	2.5168
		5	0.0679	-0.2394		1.4186	2.5173
		0	0.2298	-0.1714		1.3619	1.6688
	Figure 7f	Stem L vs R selective cells and assemblies
		L vs R selective cells						L vs R selective assemblies
		Active cells	Selective cells	%	p_binomial			Active assemblies	Selective cells	%	p_binomial
	on/10-s	211	10	4.73934	0.513			24	2	8.33333	0.34
	on/30-s	211	15	7.109	0.11			24	3	12.5	0.12
	off/10-s	211	15	7.109	0.11			27	6	22.2222	0.0019
	off/30-s	211	8	3.79147	0.268			30	10	33.3333	0

## Sheet: Figure S6
	Figure S6b		Percent time-limited cells
			Data 1	Treadmill on and off					Data 2	Only treadmill on			Data 3	only treadmill off
			session	on/10-s	on/30-s	off/10-s	off/30-s		session	on/10-s	on/30-s		session	off/10-s	off/30-s
			1	25	16.6667	33.3333	25		1	25	25		1	20	0
			2	16.6667	13.3333	3.33333	10		2	0	0		2	9.09091	9.09091
			3	17.8571	14.2857	7.14286	7.14286		3	0	0		3	0	16.6667
			4	12	20	8	12		4	0	0		4	16.6667	16.6667
			5	7.40741	18.5185	11.1111	7.40741		5	5.55556	5.55556		5	9.09091	9.09091
			6	20	20	34.2857	28.5714		6	6.25	12.5		6	40	40
			7	16.6667	16.6667	12.5	12.5		7	11.1111	18.5185		7	0	0
			8	22.2222	22.2222	7.40741	7.40741		8	13.6364	9.09091		8	0	0
			9	10.5263	5.26316	5.26316	21.0526		9	0	0		9	0	0
			10	13.6364	13.6364	9.09091	13.6364		10	0	0		10	20	20
			11	0	5.88235	5.88235	5.88235		11	25	18.75		11	0	0
			12	0	0	0	6.66667		12	6.25	12.5		12	0	0
			13	25	12.5	0	25		13	5.88235	0		13	9.09091	9.09091
			14	0	0	0	0		14	0	5.88235		14	0	0
			15	0	0	0	14.2857		15	0	0		15	14.2857	0
			16	0	0	4.7619	9.52381		16	0	0		16	20	13.3333
			17	10.7143	10.7143	10.7143	10.7143						17	0	0
			18	3.57143	3.57143	10.7143	3.57143						18	11.1111	22.2222
													19	6.25	0
													20	17.8571	10.7143
													21	11.1111	16.6667
													22	12.5	12.5
													23	6.66667	6.66667
													24	22.2222	22.2222
													25	23.0769	30.7692
	Figure 6d		Treadmill-on and off training: sorted by 10-s delay, peak correlation
			Data 1							Data 3				Data 4
			Treadmill on and off							Treadmill on only				Treadmill off only
			on/10-s	on/30-s		off/10-s	off/30-s			on/10-s	on/30-s			off/10-s	off/30-s
			0.15	0.15		0.15	0.45			0.15	0.15			0.15	0.15
			0.15	0.15		0.15	0.15			0.15	0.15			0.15	0.15
			0.15	0.15		0.15	0.15			0.15	0.15			0.15	0.15
			0.15	0.15		0.15	0.15			0.15	0.3			0.15	0.15
			0.15	0.15		0.15	0.3			0.15	0.15			0.15	0.15
			0.15	0.15		0.15	0.15			0.15	0.3			0.15	25.65
			0.15	0.15		0.15	0.15			0.15	0.15			0.15	0.15
			0.15	0.15		0.15	18.6			0.15	0.15			0.15	0.15
			0.15	0.15		0.15	0.15			0.15	0.15			0.15	0.15
			0.15	0.15		0.15	0.15			0.3	0.3			0.15	0.15
			0.15	0.15		0.15	0.3			0.75	0.75			0.15	0.15
			0.15	0.15		0.15	0.15			0.9	0.9			0.45	0.6
			0.15	7.8		0.15	0.15			3	8.1			0.45	0.75
			0.15	0.15		0.15	0.15			3.45	7.5			0.6	0.45
			0.15	0.15		0.15	0.15			7.2	28.65			0.75	0.9
			0.15	0.15		0.15	0.15							0.75	0.45
			0.15	0.15		0.3	0.6							0.75	0.9
			0.15	0.15		0.3	20.1							0.9	0.75
			0.3	0.15		0.45	0.15							1.2	2.1
			0.3	0.15		0.45	0.3							1.5	2.55
			0.3	0.3		0.6	1.05							1.95	1.05
			0.3	0.15		0.75	1.5							1.95	27.45
			0.3	0.3		0.75	0.6							2.25	2.55
			0.45	30		0.75	0.9							2.55	3.3
			0.45	0.3		0.75	0.75							3.45	2.4
			0.6	0.75		0.9	0.9							3.9	16.8
			0.6	0.6		0.9	1.95							5.1	2.4
			0.75	0.75		0.9	1.05							6.75	2.85
			0.75	1.2		0.9	0.9
			0.75	0.75		0.9	1.05
			0.75	0.75		1.05	0.9
			0.75	1.2		1.05	28.2
			0.75	0.75		1.2	5.25
			0.9	0.9		1.2	1.2
			0.9	0.9		1.5	1.8
			0.9	1.5		1.95	2.25
			1.05	24.9		2.4	1.8
			1.05	1.05		2.4	1.35
			1.05	1.2		2.7	2.1
			1.05	2.4		3.45	30
			1.2	1.05		3.75	5.25
			1.8	1.8
			2.4	15.9
			2.4	5.85
			2.4	3
			3.75	24
			5.55	16.65

## Sheet: Figure S7
			Only treadmill on			only treadmill off
	Figure S7b		on/10-s delay (Hz)	on/30-s delay (Hz)		off/10-s delay (Hz)	off/30-s delay (Hz)
			1.1796	1.1524		1.3468	1.9139
			2.2302	1.8626		1.3341	0.6406
			3.9778	1.1564		1.4912	1.0378
			0.9599	1.0581		3.7694	2.8518
			1.4909	1.4786		0.3917	0.511
			0.0601	0.0345		0.1173	0.7548
			0.9991	0.3431		5.797	4.5033
			0.0385	0.0535		4.3683	3.2319
			2.2652	2.668		3.2536	1.8345
			0.5412	0.359		1.0237	0.9985
			4.5539	3.3372		0.7955	0.3364
			0.1787	0.0402		0.4834	0.7335
			0.496	0.7473		0.9907	1.2586
			3.8627	3.5796		1.2102	1.7051
			1.094	0.6082		2.1276	1.27
			0.3704	0.7778		6.3003	8.4249
			0.103	0.0633		7.3433	7.4088
			1.3156	3.0906		0.757	0.5983
			9.4075	6.6381		0.7808	1.2442
			2.0682	3.0647		8.215	7.3969
			3.1975	3.5334		1.7494	1.5847
			3.3945	2.8291		0.7486	1.1758
			3.8239	3.0197		0.4996	0.6779
			0.5092	0.3302		1.0549	0.487
			0.4144	0.6065		3.0237	4.2625
			3.7709	3.8966		0.9782	0.5745
			0.1381	0.588		4.7374	5.4588
			1.7186	2.5803		0.6313	0.3056
			3.4447	2.99		1.0159	0.5282
			1.0635	1.292		0.9519	2.8103
			1.7985	1.8108		1.3208	0.5609
			1.3048	0.6386		1.1925	0.8257
			7.2059	6.6029		1.2447	1.0465
			2.5159	1.8268		3.0551	2.5216
			6.2173	5.6992		4.2241	2.4681
			6.7721	7.8953		0.7837	0.6261
			1.2283	0.6015		0.8719	6.8515
			0.2972	0.1867		0.9813	0.1755
			3.0822	3.9314		0.608	1.1149
			2.1589	3.0877		0.8506	1.0245
			4.1813	3.9543		0.7889	1.5772
			8.5706	7.0799		2.4948	1.2892
			0.6373	0.5582		0.6049	0.9797
			0.8618	0.8558		2.1178	1.3941
			1.302	1.0006		1.8911	1.2614
			1.6056	1.5313		1.1023	0.9654
			3.4889	4.1686		1.8224	1.3615
			9.2363	7.4189		2.9616	1.3701
			10.3355	5.6353		1.8895	1.5752
			0.7018	0.785		1.8317	1.1793
			1.6814	2.0268		1.8713	2.074
			1.7657	3.2104		1.3786	2.428
			0.9059	0.8263		0.9295	0.8634
			6.3733	3.8228		0.4529	0.7978
			0.4636	0.6963		1.4745	1.6146
			2.041	2.1402		3.9735	3.0113
			1.2554	2.2677		0.7155	0.7783
			2.5368	0.225		0.4112	1.5171
			2.1316	4.3964		1.5566	2.9135
			1.7844	1.5212		0.8765	0.7309
			3.4176	3.6637		2.1602	2.579
			0.7815	0.2133		4.592	3.2047
			0.9733	0.4156		0.6549	0.8565
			2.3461	1.1646		1.2234	3.3042
			1.6897	2.4291		0.5836	0.8555
			2.0147	1.1564		1.6105	1.6301
			0.8103	1.3863		0.3845	0.9276
			0.6944	0.3027		3.0559	3.1541
			1.3947	1.5966		0.2651	0.36
			1.2829	1.3104		1.2567	2.1851
			3.6603	3.9289		1.6803	1.2316
			1.4003	0.0159		2.6402	2.9975
			1.0511	0.8104		2.1169	2.7571
			1.091	0.5562		1.5666	0.4166
			0.6825	0.2702		1.3659	0.4425
			3.3573	2.4341		1.2208	1.3542
			2.7132	2.2979		0.5837	0.6279
			3.3451	2.2663		0.7837	0.7476
			0.4698	0.7389		1.2163	1.0124
			3.3965	4.4395		0.711	0.7175
			5.11	3.2482		5.9321	5.2662
			1.6193	1.7777		2.6497	2.0392
			2.9418	3.9035		0.7944	0.3793
			0.2993	0.7053		0.719	0.491
			4.8564	2.0427		3.7288	3.9259
			1.9973	3.3364		3.2256	3.4762
			1.5471	1.213		0.3319	0.5349
			0.8027	2.99		0.3943	0.5159
			4.1118	4.0792		0.7587	0.3139
			1.0826	1.7496		1.6193	0.9628
			1.9971	2.9612		0.7944	1.859
			0.1273	0.0667		3.257	2.4686
			11.8933	7.7788		0.4643	0.3231
			0.815	0.4545		0.3627	0.6529
			0.9075	1.2222		0.5504	0.611
						1.3055	1.4725
						5.742	2.8338
						0.6128	0.3676
						6.2228	7.455
						0.7008	0.7541
						0.9542	1.0108
						0.7188	0.6144
						0.9538	0.9782
						5.0313	6.0908
						8.3954	4.355
						1.3539	0.89
						1.5415	2.2524

## Sheet: Figure S8
	Figure S8c
		rat ID	Average # retraining days after surgery	% Time cells
	hyperdrive	1043	8.75	27.37
		1044	7.5	29.2
		1046	12	13.7
		1058	13	15.79
		1079	9	14.29
	neruopixels	1119	4	71.43
		1108	4	62.16
		1120	3.5	46.15
		1126	3	40.91
		1131	2.66667	28.57
		1135	2	23.08
	Figure S8d		Delay L vs Rselective cells and assemblies
			L vs R selective cells						L vs R selective cells (include entry)
			Active cells	Selective cells	%	p_binomial			Active assemblies	Selective cells	%	p_binomial
		on/10-s	83	4	4.82	0.599			85	14	16.47	0
		on/30-s	83	7	8.43	0.122			85	8	9.41	0.062
		off/10-s	83	8	9.64	0.056			85	11	12.94	0.003
		off/30-s	83	7	8.43	0.122			85	5	5.88	0.401

[truncated: 5 more sheets: Figure S10, Figure S11, Table S1, Table S2, Table S3]
